# Supplementary material for: Predictive Value of the Advanced Lipoprotein Profile and Glycated Proteins on Diabetic Retinopathy
Source: Nutrients. 2022 Sep 22;14(19):3932. doi: 10.3390/nu14193932 (PMC9572733; doi:10.3390/nu14193932)
Supplement: Supplementary file 1 [file nutrients-14-03932-s001.zip]

Archive with 1 entries (1 files):
- nutrients-1894334-supplementary.pdf
